# Supplementary material for: Evaluating Welfare, Milk Quality and Yield of Rendena Cows in Loose vs. Tied Housing Systems
Source: Animals (Basel). 2026 Feb 17;16(4):636. doi: 10.3390/ani16040636 (PMC12937469; doi:10.3390/ani16040636)
Supplement: Supplementary file 1 [file animals-16-00636-s001.zip]

Archive with 1 entries (1 files):
- animals-4122600-supplementary.pdf
